# Supplementary material for: An Increase in Mucin2 Expression Is Required for Colon Cancer Progression Mediated by L1
Source: Int J Mol Sci. 2023 Aug 30;24(17):13418. doi: 10.3390/ijms241713418 (PMC10488000; doi:10.3390/ijms241713418)
Supplement: Supplementary file 1 [file ijms-24-13418-s001.zip]

Archive with 1 entries (1 files):
- ijms-2542724-supplementary.pdf
